# Supplementary material for: The prevalence of schizophrenia and other psychotic disorders among homeless people: a systematic review and meta-analysis
Source: BMC Psychiatry. 2019 Nov 27;19:370. doi: 10.1186/s12888-019-2361-7 (PMC6880407; doi:10.1186/s12888-019-2361-7)
Supplement: Supplementary file 4 — Additional file 4. Meta-regression of the prevalence of psychosis among the homeless based on year, tools used and country status. [file 12888_2019_2361_MOESM4_ESM.xls]

## Sheet: Sheet1
			Additional file file 4: Meta-regression of the prevalence of psychosis among the homeless based on year, tools used and country status
			Main results for Model 1, Random effects (MM), Z-Distribution, Logit event rate
	Set		Covariate	Main	Sub	Ref	Coefficient	Standard	0.95	0.95	Z-value	1-sided	2-sided	VIF
								Error	Lower	Upper		P-value	P-value					Set
			Intercept				-1.6684	0.4376	-2.5262	-0.8107	-3.81		0.0001
			Year: 2010				-0.2477	0.7599	-1.7372	1.2417	-0.33		0.7444
			CountryStatus: Developing				0.7974	0.8131	-0.7962	2.391	0.98		0.3267
			TOOL 3: SCT				0.9634	0.7052	-0.4187	2.3455	1.37		0.1719
			Analysis of variance
							Q	df	p
			Model				2.69232	3	0.441533
			Residual				10.683	14	0.710739
			Total				13.3753	17	0.71072
			Ratio of true (between studies) to total variance
			Statistics for Model 1
			Test of the model: Simultaneous test that all coefficients (excluding intercept) are zero
			Q = 2.69, df = 3, p = 0.4415
			Goodness of fit: Test that unexplained variance is zero
			Tau² = 1.3967, Tau = 1.1818, I² = 99.28%, Q = 1941.94, df = 14, p = 0.0000
			Comparison of Model 1 with the null model
			Total between-study variance (intercept only)
			Tau² = 1.2276, Tau = 1.1080, I² = 99.43%, Q = 2988.35, df = 17, p = 0.0000
			Proportion of total between-study variance explained by Model 1
			R² analog = 0.00 (computed value is -0.14)
			(Key: SCT: Screening Tool)
