# Supplementary material for: The prevalence of schizophrenia and other psychotic disorders among homeless people: a systematic review and meta-analysis
Source: BMC Psychiatry. 2019 Nov 27;19:370. doi: 10.1186/s12888-019-2361-7 (PMC6880407; doi:10.1186/s12888-019-2361-7)
Supplement: Supplementary file 5 — Additional file 5. Meta-regression of the prevalence of schizophrenia among the homeless based on year, tools used and country status. [file 12888_2019_2361_MOESM5_ESM.xls]

## Sheet: Sheet1
			Additional file file 5: Meta-regression of the prevalence of schizophrenia among the homeless based on year, tools used and country status
			Main results for Model 1, Random effects (MM), Z-Distribution, Logit event rate
	Set		Covariate	Main	Sub	Ref	Coefficient	Standard	0.95	0.95	Z-value	1-sided	2-sided	VIF
								Error	Lower	Upper		P-value	P-value					Set
			Intercept				-2.2896	0.3151	-2.9071	-1.672	-7.27		0
			Year: 2010				-0.0211	0.6154	-1.2272	1.1849	-0.03		0.9726
			TOOL 3: SCT				-0.789	1.1423	-3.0278	1.4498	-0.69		0.4897
			Country status: DI				0.8077	0.8338	-0.8266	2.442	0.97		0.3327
			Analysis of variance
							Q	df	p
			Model				1.92572	3	0.587967
			Residual				20.9164	17	0.230052
			Total				22.8421	20	0.296613
			Ratio of true (between studies) to total variance
			Statistics for Model 1
			Test of the model: Simultaneous test that all coefficients (excluding intercept) are zero
			Q = 1.93, df = 3, p = 0.5880
			Goodness of fit: Test that unexplained variance is zero
			Tau² = 1.1104, Tau = 1.0538, I² = 98.32%, Q = 1012.12, df = 17, p = 0.0000
			Comparison of Model 1 with the null model
			Total between-study variance (intercept only)
			Tau² = 1.4389, Tau = 1.1996, I² = 98.79%, Q = 1654.13, df = 20, p = 0.0000
			Proportion of total between-study variance explained by Model 1
			R² analog = 0.23
			(key: SCT: Screening Tool)
